# Supplementary material for: Corrigendum to “Continuous Imaging to Evaluate Growth and Drug Responses of Patient-Derived Colorectal Tumouroids”: ESMO Gastrointestinal oncology volume 7 (2025) 100137
Source: ESMO Gastrointest Oncol. 2025 Jun 20;11:100192. doi: 10.1016/j.esmogo.2025.100192 (PMC13080799; doi:10.1016/j.esmogo.2025.100192)
Supplement: R Script in ITEMS [file mmc2.zip]

Archive with 1 entries (1 files):
- R-script - updated.Rmd
