# Supplementary material for: Corrigendum to “Continuous Imaging to Evaluate Growth and Drug Responses of Patient-Derived Colorectal Tumouroids”: ESMO Gastrointestinal oncology volume 7 (2025) 100137
Source: ESMO Gastrointest Oncol. 2025 Jun 20;11:100192. doi: 10.1016/j.esmogo.2025.100192 (PMC13080799; doi:10.1016/j.esmogo.2025.100192)
Supplement: R Script in ITEMS [file mmc2.zip › R-script - updated.Rmd]

---
title: "R Notebook"
output: html_notebook
editor_options: 
  chunk_output_type: console
---

Loading packages and creating sem-function
```{r}
library(tidyverse)
library(ggplot2)
library(ggpubr)
library(dplyr)
library(drc)
library(ggcorrplot)
library(corrplot)
library(cowplot)
library(viridis)
library(svglite)
library(scales)

#Kode for å filtrere brønner: filter(!(Slice %in% c('5', '14', '17', '21', '22', '23')))%>%
#Kode for å filtrere bort bilder tatt etter en gitt dag: filter(!(Slice %in% c('5', '14', '17', '21', '22', '23') & Day > '7'))%>%
#Kode for å filtrere bort bilder tatt på en spesifikk dag: filter(!(Slice %in% c('5', '14', '17', '21', '22', '23') & Day == '7'))%>%  

#Ekskluderte brønner/bilder crc_24: bilde 4 dag 3, bilde 6 etter dag 9, bilde 12 etter dag 9, bilde 16 etter dag 11, bilde 21 etter dag 11, bilde 22 etter dag 9
#Ekskluderte brønner/bilder crc_27: bilde 19 etter dag 11, bilde 20 dag 2 og etter 11, bilde 21 etter dag 10, bilde 24 etter dag 10
#Ekskluderte brønner/bilder crc_28: bilde 20

#Funksjon for standard error of mean.
sem <- function(x) sqrt(var(x)/length(x))

```

Figure 2
```{r}
#set right wd
setwd("C:/Users/crist/OneDrive - NTNU/Phd/Papers/Metodeartikkel/data/mediumeksperimenter/image_analysis")

#code for filtering wells: filter(!(Slice %in% c('5', '14', '17', '21', '22', '23')))%>%
#code for filtering wells after a specific day: filter(!(Slice %in% c('5', '14', '17', '21', '22', '23') & Day > '7'))%>%
#code for filtering wells on a specific day: filter(!(Slice %in% c('5', '14', '17', '21', '22', '23') & Day == '7'))%>% 


#read csv-files
data_47 <- read.csv("image_analysis_crc_47.csv", sep = ";", dec = ",")%>%
  filter(!(Slice %in% c('2', '6', '12')))
#excluded images: 2, 6, 12
  
data_79 <- read.csv("image_analysis_crc_79.csv", sep = ";", dec = ",")%>%
  filter(!(Slice %in% c('4', '5', '8') & Day > '13'))%>%
  filter(!(Slice %in% c('3', '9', '12', '23') & Day > '12'))%>%
  filter(!(Slice %in% c('11') & Day > '8'))
#excluded images: 3 after day 12, 4 after day 13, 5 after day 13, 8 after day 13, 9 after day 12, 11 after day 8, 12 after day 12, 23 after day 12

data_94 <- read.csv("image_analysis_medium_crc_94.csv", sep = ";", dec = ",")
#excluded images: none. 
  
  

#Combinging data in a single data-table, and summarising independently of sample number. ####################################
medium_data_combined <- bind_rows(data_47, data_79, data_94)%>%
  filter(Day %in% c("1", "3", "6", "8"))%>%
  group_by(Single_Spheroids, Media, Day)%>%
  summarize(
    mean_reltot = mean(Relative_total_area, na.rm  =TRUE),
    sem_reltot = sem(Relative_total_area),
    std_reltot = sd(Relative_total_area, na.rm = TRUE),
    mean_size = mean(Relative_average_size, na.rm = TRUE),
    sem_size = sem(Relative_average_size)
  )%>%
  ungroup()
  

#Combined plot of all samples from growth medium experiments.
mediumplot_combined_spher <- medium_data_combined %>%
  filter(Single_Spheroids == "Spheroid")%>%
  ggplot(aes(x = Day, y = mean_reltot, color = Media)) +
  geom_line(size = 1) +
  geom_point(size = 2) +
  geom_errorbar(aes(ymin = mean_reltot - sem_reltot, ymax = mean_reltot + sem_reltot), width = 0.1) +
  theme_minimal() +
  scale_color_viridis(discrete = TRUE, option = "C") + 
  labs(title = "All samples combined, spheroids", y = "Relative total area", x = "Day", color = "Media") +
  theme(
    panel.background = element_blank(), 
    panel.border = element_rect(color = "black", fill = NA, size = 1),
    panel.grid.major = element_blank(),
    panel.grid.minor = element_blank(),
    axis.line = element_line(size = 1, colour = "black"), 
    axis.ticks = element_line(linewidth = 1), 
    axis.text = element_text(size = 10), 
    axis.title = element_text(size = 10), 
    legend.position = "bottom", 
    legend.direction = "horizontal",
    strip.background = element_rect(fill = "lightgrey", color = "black", size = 1),  # Boxed titles
    strip.text = element_text(size = 10, face = "bold"),
    axis.text.y = element_text(size = 10),
    axis.title.y = element_text(size = 12),
    axis.text.x = element_text(size = 10),
    axis.title.x = element_text(size = 12)
  ) 

mediumplot_combined_single <- medium_data_combined %>%
  filter(Single_Spheroids == "Single")%>%
  ggplot(aes(x = Day, y = mean_reltot, color = Media)) +
  geom_line(size = 1) +
  geom_point(size = 2) +
  geom_errorbar(aes(ymin = mean_reltot - sem_reltot, ymax = mean_reltot + sem_reltot), width = 0.1) +
  theme_minimal() +
  scale_color_viridis(discrete = TRUE, option = "C") + 
  labs(title = "All samples combined, single cells", y = "Relative total area", x = "Day", color = "Media") +
  theme(
    panel.background = element_blank(), 
    panel.border = element_rect(color = "black", fill = NA, size = 1),
    panel.grid.major = element_blank(),
    panel.grid.minor = element_blank(),
    axis.line = element_line(size = 1, colour = "black"), 
    axis.ticks = element_line(linewidth = 1), 
    axis.text = element_text(size = 10), 
    axis.title = element_text(size = 10), 
    legend.position = "bottom", 
    legend.direction = "horizontal",
    strip.background = element_rect(fill = "lightgrey", color = "black", size = 1),  # Boxed titles
    strip.text = element_text(size = 10, face = "bold"),
    axis.text.y = element_text(size = 10),
    axis.title.y = element_text(size = 12),
    axis.text.x = element_text(size = 10),
    axis.title.x = element_text(size = 12)
  ) 


#Creating a singel data table for all samples and summarising data, respective of sample number. ###################################
medium_data_individual <- bind_rows(data_47, data_79, data_94)%>%
  group_by(Sample, Single_Spheroids, Media, Day)%>%
  mutate(
    Sample = recode(
      Sample,
      "crc-47" = "Sample 4",
      "crc-79" = "Sample 5",
      "crc-94" = "Sample 6"
    )
  )%>%
  summarize(
    mean_reltot = mean(Relative_total_area, na.rm  =TRUE),
    sem_reltot = sem(Relative_total_area),
    mean_size = mean(Relative_average_size, na.rm = TRUE),
    sem_size = sem(Relative_average_size)
  )%>%
  ungroup()

#Creatin sample-individual plots of medium experiments.
mediumplot_individual_spheroid <- medium_data_individual %>%
  filter(Single_Spheroids == "Spheroid")%>%
  ggplot(aes(x = Day, y = mean_reltot, color = Media)) +
  geom_line(size = 1) +
  geom_point(size = 2) +
  geom_errorbar(aes(ymin = mean_reltot - sem_reltot, ymax = mean_reltot + sem_reltot), width = 0.1) +
  facet_wrap(vars(Sample), scales = "free") +
  theme_minimal() +
  scale_color_viridis(discrete = TRUE, option = "C") + 
  labs(title = "Individual samples, spheroids", y = "Relative total area", x = "Day", color = "Media") +
  theme(
    panel.background = element_blank(), 
    panel.border = element_rect(color = "black", fill = NA, size = 1),
    panel.grid.major = element_blank(),
    panel.grid.minor = element_blank(),
    axis.line = element_line(size = 1, colour = "black"), 
    axis.ticks = element_line(linewidth = 1), 
    axis.text = element_text(size = 10), 
    axis.title = element_text(size = 10), 
    legend.position = "bottom", 
    legend.direction = "horizontal",
    strip.background = element_rect(fill = "lightgrey", color = "black", size = 1),  # Boxed titles
    strip.text = element_text(size = 10, face = "bold"),
    axis.text.y = element_text(size = 10),
    axis.title.y = element_text(size = 12),
    axis.text.x = element_text(size = 10),
    axis.title.x = element_text(size = 12)
  ) 


mediumplot_individual_single <- medium_data_individual %>%
  filter(Single_Spheroids == "Single")%>%
  ggplot(aes(x = Day, y = mean_reltot, color = Media)) +
  geom_line(size = 1) +
  geom_point(size = 2) +
  geom_errorbar(aes(ymin = mean_reltot - sem_reltot, ymax = mean_reltot + sem_reltot), width = 0.1) +
  facet_wrap(vars(Sample), scales = "free") +
  theme_minimal() +
  scale_color_viridis(discrete = TRUE, option = "C") + 
  labs(title = "Individual samples, single cells", y = "Relative total area", x = "Day", color = "Media") +
  theme(
    panel.background = element_blank(), 
    panel.border = element_rect(color = "black", fill = NA, size = 1),
    panel.grid.major = element_blank(),
    panel.grid.minor = element_blank(),
    axis.line = element_line(size = 1, colour = "black"), 
    axis.ticks = element_line(linewidth = 1), 
    axis.text = element_text(size = 10), 
    axis.title = element_text(size = 10), 
    legend.position = "bottom", 
    legend.direction = "horizontal",
    strip.background = element_rect(fill = "lightgrey", color = "black", size = 1),  # Boxed titles
    strip.text = element_text(size = 10, face = "bold"),
    axis.text.y = element_text(size = 10),
    axis.title.y = element_text(size = 12),
    axis.text.x = element_text(size = 10),
    axis.title.x = element_text(size = 12)
  )


ggsave("mediumplot_individual_single.pdf", mediumplot_individual_single, width = 12, height = 4)
ggsave("mediumplot_individual_single.svg", mediumplot_individual_single, width = 12, height = 4)


ggsave("mediumplot_individual_spheroid.pdf", mediumplot_individual_spheroid, width = 12, height = 4)
ggsave("mediumplot_individual_spheroid.svg", mediumplot_individual_spheroid, width = 12, height = 4)


pdf ("mediumplot_combined.pdf", onefile = TRUE, width=12, height=6)
ggarrange(mediumplot_combined_single,mediumplot_combined_spher, nrow=1, ncol=2, common.legend = TRUE, legend="bottom")
dev.off()

svg("mediumplot_combined.svg", onefile = TRUE, width=12, height=6)
ggarrange(mediumplot_combined_single,mediumplot_combined_spher, nrow=1, ncol=2, common.legend = TRUE, legend="bottom")
dev.off()

```

Figure 2
```{r}
#Set right wd:
setwd("C:/Users/crist/OneDrive - NTNU/Phd/Papers/Metodeartikkel/data/protokolleksperimenter/gel_enzyme_image_analysis/image_analysis")

#Read files
data_gel_enzyme <- read.csv("image_analysis_gel_enzyme.csv", sep = ";", dec = ",")%>%
  filter(!(Sample == "crc-11" & Well == 'C5'))%>% 
  filter(!(Sample == "crc-13" & Well %in% c("C6", "D6", "B6", "D1", "D2")))

#excluded wells crc_11: c05,
#excluded wells crc_13: c06, d06, b06, d01, d02
#Excluded wells crc_14: none.
  
#Summarise data for individual plots:  
gel_enzyme_individual <- data_gel_enzyme %>%  
  group_by(Sample, Day, Enzyme, Gel)%>%
  mutate(
    Sample = recode(
      Sample,
      "crc-11" = "Sample 1",
      "crc-13" = "Sample 2",
      "crc-14" = "Sample 3"
    )
  )%>%
  summarise(
    mean_reltot = mean(Relative_total_area, na.rm  =TRUE),
    sem_reltot = sem(Relative_total_area),
    mean_size = mean(Relative_average_size, na.rm = TRUE),
    sem_size = sem(Relative_average_size),
    mean_perimeter = mean(Relative_perimeter, na.rm = TRUE),
    sem_perimeter = sem(Relative_perimeter),
    mean_diameter = mean(Relative_average_axis_um, na.rm = TRUE),
    sem_diameter =sem(Relative_average_axis_um)
  )%>%
  ungroup()


#Summarise data for combined plot:
gel_enzyme_combined <- data_gel_enzyme%>%
  filter(!Day > 7)%>%
  group_by(Day, Enzyme, Gel)%>%
  summarise(
    mean_reltot = mean(Relative_total_area, na.rm  =TRUE),
    sem_reltot = sem(Relative_total_area),
    std_reltot = sd(Relative_total_area, na.rm = TRUE),
    mean_size = mean(Relative_average_size, na.rm = TRUE),
    sem_size = sem(Relative_average_size),
    mean_perimeter = mean(Relative_perimeter, na.rm = TRUE),
    sem_perimeter = sem(Relative_perimeter),
    mean_diameter = mean(Relative_average_axis_um, na.rm = TRUE),
    sem_diameter =sem(Relative_average_axis_um)
  )%>%
  ungroup()


#Plotting of samples individually
plot_gel_enzyme_individual <- ggplot(data = gel_enzyme_individual, aes(x = Day, y = mean_reltot, color = Gel, linetype= Enzyme)) +
  geom_line(linewidth = 1) +
  geom_point(size = 2) +
  geom_errorbar(aes(ymin = mean_reltot - sem_reltot, ymax = mean_reltot + sem_reltot), width = 0.1) +
  theme_minimal() +
  scale_color_viridis(discrete = TRUE, option = "C") + 
  scale_x_continuous(breaks = c(1,2,3,4,5,6,7,8,9))+
  facet_wrap(vars(Sample), scales = "free") +
  labs(title = "", y = "Relative total area", x = "Day") +
  theme(
    panel.background = element_blank(), 
    panel.border = element_rect(color = "black", fill = NA, size = 1),
    panel.grid.major = element_blank(),
    panel.grid.minor = element_blank(),
    axis.line = element_line(size = 1, colour = "black"), 
    axis.ticks = element_line(linewidth = 1), 
    axis.text = element_text(size = 10), 
    axis.title = element_text(size = 10), 
    legend.position = "right", 
    legend.direction = "vertical",
    strip.background = element_rect(fill = "lightgrey", color = "black", size = 1),  # Boxed titles
    strip.text = element_text(size = 10, face = "bold"),
    axis.text.y = element_text(size = 10),
    axis.title.y = element_text(size = 12),
    axis.text.x = element_text(size = 10),
    axis.title.x = element_text(size = 12)
  ) 

#Plotting of samples combined.
plot_gel_enzyme_combined <- ggplot(data = gel_enzyme_combined, aes(x = Day, y = mean_reltot, color = Gel, linetype = Enzyme)) +
  geom_line(linewidth = 1) +
  geom_point(size = 2) +
  geom_errorbar(aes(ymin = mean_reltot - sem_reltot, ymax = mean_reltot + sem_reltot), width = 0.1) +
  theme_minimal() +
  scale_color_viridis(discrete = TRUE, option = "C") + 
  labs(title = "", y = "Relative total area", x = "Day") +
  theme(
    panel.background = element_blank(), 
    panel.border = element_rect(color = "black", fill = NA, size = 1),
    panel.grid.major = element_blank(),
    panel.grid.minor = element_blank(),
    axis.line = element_line(size = 1, colour = "black"), 
    axis.ticks = element_line(linewidth = 1), 
    axis.text = element_text(size = 10), 
    axis.title = element_text(size = 10), 
    legend.position = "right", 
    legend.direction = "vertical",
    strip.background = element_rect(fill = "lightgrey", color = "black", size = 1),  # Boxed titles
    strip.text = element_text(size = 10, face = "bold"),
    axis.text.y = element_text(size = 10),
    axis.title.y = element_text(size = 12),
    axis.text.x = element_text(size = 10),
    axis.title.x = element_text(size = 12)
  ) 

ggsave("gel_enzyme_individual.svg", plot_gel_enzyme_individual, width = 12, height = 4)
ggsave("gel_enzyme_combined.svg", plot_gel_enzyme_combined, width = 8, height = 6)

```

Supplementary figure B1
```{r}

#Set right wd
setwd("C:/Users/crist/OneDrive - NTNU/Phd/Papers/Metodeartikkel/data/protokolleksperimenter/density_image_analysis")

#Kode for å filtrere brønner: filter(!(Slice %in% c('5', '14', '17', '21', '22', '23')))%>%
#Kode for å filtrere bort bilder tatt etter en gitt dag: filter(!(Slice %in% c('5', '14', '17', '21', '22', '23') & Day > '7'))%>%
#Kode for å filtrere bort bilder tatt på en spesifikk dag: filter(!(Slice %in% c('5', '14', '17', '21', '22', '23') & Day == '7'))%>% 

data_24 <- read.csv("image_analysis_CRC-24.csv", sep = ";", dec = ",")
#Excluded images: ingen

data_27 <- read.csv("image_analysis_CRC-27.csv", sep = ";", dec = ",")%>%
  filter(!(Slice %in% c('20') & Day > '12'))%>%
  filter(!(Slice %in% c('21') & Day > '10'))
#Excluded images: 20 after day 12, 21 after day 10

data_28 <- read.csv("image_analysis_CRC-28.csv", sep = ";", dec = ",")%>%
  filter(!(Slice %in% c('9', '10', '13', '16', '20', '21', '22')))
#Excluded images: 9, 10, 13, 16, 20, 21, 22, 

#combine data into single data table :
data_density <- bind_rows(data_24,data_27,data_28) %>%
  mutate(
    Sample = recode(
      Sample,
      "crc-24" = "Sample 7",
      "crc-27" = "Sample 8",
      "crc-28" = "Sample 9"
    )
  )

#Summarising data for all samples irrespective of sample number
data_density_combined <- data_density%>%
  filter(!(Day %in% c('12', '13')))%>%
  group_by(Density, Day)%>%
  summarise(
    mean_reltot = mean(Relative_total_area),
    sem_reltot = sem(Relative_total_area),
    std_reltot = sd(Relative_total_area)
  )%>%
  ungroup()

#Creating CV-variable
data_density_combined$CV_reltot <- (data_density_combined$std_reltot/data_density_combined$mean_reltot)*100

#Summarising data for all samples respective of sample number:
data_density_individual <- data_density%>%
  group_by(Sample, Density, Day)%>%
  summarise(
    mean_reltot = mean(Relative_total_area, na.rm = TRUE),
    sem_reltot = sem(Relative_total_area),
    std_reltot = sd(Relative_total_area, na.rm = TRUE)
  )%>%
  ungroup()

#Creating CV variable
data_density_individual$CV_reltot <- (data_density_individual$std_reltot/data_density_individual$mean_reltot)*100

#Combined plot of all samples
plot_density_combined <- ggplot(data = data_density_combined, aes(x = Day, y = mean_reltot, color = as.factor(Density))) +
  geom_line(size = 1) +
  geom_point(size = 2) +
  geom_errorbar(aes(ymin = mean_reltot - sem_reltot, ymax = mean_reltot + sem_reltot), width = 0.1) +
  theme_minimal() +
  scale_x_continuous(breaks = unique(data_density_combined$Day), limits = c(1, max(data_density_combined$Day))) +
  labs(title = "", y = "Relative total area", x = "Day", color = "Seeding density") +
  theme(
    panel.background = element_blank(), 
    panel.border = element_rect(color = "black", fill = NA, size = 1),
    panel.grid.major = element_blank(),
    panel.grid.minor = element_blank(),
    axis.line = element_line(size = 1, colour = "black"), 
    axis.ticks = element_line(linewidth = 1), 
    axis.text = element_text(size = 10), 
    axis.title = element_text(size = 10), 
    legend.position = "bottom", 
    legend.direction = "horizontal",
    strip.background = element_rect(fill = "lightgrey", color = "black", size = 1),  # Boxed titles
    strip.text = element_text(size = 10, face = "bold"),
    axis.text.y = element_text(size = 10),
    axis.title.y = element_text(size = 12),
    axis.text.x = element_text(size = 10),
    axis.title.x = element_text(size = 12)
  ) 

#Combined plot of CV for all samples
plot_CV_density_combined <- ggplot(data = data_density_combined, aes(x = Day, y = CV_reltot, color = as.factor(Density))) +
  geom_line(size = 1) +
  geom_point(size = 2) +
  theme_minimal() +
  scale_x_continuous(breaks = unique(data_density_combined$Day), limits = c(1, max(data_density_combined$Day))) +
  labs(title = "", y = "CV%", x = "Day", color = "Seeding density") +
  theme(
    panel.background = element_blank(), 
    panel.border = element_rect(color = "black", fill = NA, size = 1),
    panel.grid.major = element_blank(),
    panel.grid.minor = element_blank(),
    axis.line = element_line(size = 1, colour = "black"), 
    axis.ticks = element_line(linewidth = 1), 
    axis.text = element_text(size = 10), 
    axis.title = element_text(size = 10), 
    legend.position = "bottom", 
    legend.direction = "horizontal",
    strip.background = element_rect(fill = "lightgrey", color = "black", size = 1),  # Boxed titles
    strip.text = element_text(size = 10, face = "bold"),
    axis.text.y = element_text(size = 10),
    axis.title.y = element_text(size = 12),
    axis.text.x = element_text(size = 10),
    axis.title.x = element_text(size = 12)
  ) 

#Plot of individual samples at a density of 1000 tumouroids/well.
plot_density_1000_individual <- data_density_individual%>%
  filter(Density == '1000')%>%
  ggplot(aes(x = Day, y = mean_reltot, color = Sample)) +
  geom_line(size = 1) +
  geom_point(size = 2) +
  geom_errorbar(aes(ymin = mean_reltot - sem_reltot, ymax = mean_reltot + sem_reltot), width = 0.1) +
  theme_minimal() +
  scale_x_continuous(breaks = unique(data_density_individual$Day), limits = c(1, max(data_density_individual$Day))) +
  labs(title = "", y = "Relative total area", x = "Day", color = "Sample") +
  theme(
    panel.background = element_blank(), 
    panel.border = element_rect(color = "black", fill = NA, size = 1),
    panel.grid.major = element_blank(),
    panel.grid.minor = element_blank(),
    axis.line = element_line(size = 1, colour = "black"), 
    axis.ticks = element_line(linewidth = 1), 
    axis.text = element_text(size = 10), 
    axis.title = element_text(size = 10), 
    legend.position = "bottom", 
    legend.direction = "horizontal",
    strip.background = element_rect(fill = "lightgrey", color = "black", size = 1),  # Boxed titles
    strip.text = element_text(size = 10, face = "bold"),
    axis.text.y = element_text(size = 10),
    axis.title.y = element_text(size = 12),
    axis.text.x = element_text(size = 10),
    axis.title.x = element_text(size = 12)
  ) 

#Plotting all densities of all samples individually, one plot pr. sample (using facet_wrap)
plot_density_individual <- ggplot(data = data_density_individual, aes(x = Day, y = mean_reltot, color = as.factor(Density))) +
  geom_line(size = 1) +
  geom_point(size = 2) +
  geom_errorbar(aes(ymin = mean_reltot - sem_reltot, ymax = mean_reltot + sem_reltot), width = 0.1) +
  theme_minimal() +
  scale_x_continuous(breaks = unique(data_density_individual$Day), limits = c(1, max(data_density_individual$Day))) +
  facet_wrap(vars(Sample), scales = "free") +
  labs(title = "", y = "Relative total area", x = "Day", color = "Seeding density") +
  theme(
    panel.background = element_blank(), 
    panel.border = element_rect(color = "black", fill = NA, size = 1),
    panel.grid.major = element_blank(),
    panel.grid.minor = element_blank(),
    axis.line = element_line(size = 1, colour = "black"), 
    axis.ticks = element_line(linewidth = 1), 
    axis.text = element_text(size = 10), 
    axis.title = element_text(size = 10), 
    legend.position = "bottom", 
    legend.direction = "horizontal",
    strip.background = element_rect(fill = "lightgrey", color = "black", size = 1),  # Boxed titles
    strip.text = element_text(size = 10, face = "bold"),
    axis.text.y = element_text(size = 10),
    axis.title.y = element_text(size = 12),
    axis.text.x = element_text(size = 10),
    axis.title.x = element_text(size = 12)
  ) 

#Plotting CV of all densities of all samples in three individual plots (using facet_wrap)
plot_CV_density_individual <- ggplot(data = data_density_individual, aes(x = Day, y = CV_reltot, color = as.factor(Density))) +
  geom_line(size = 1) +
  geom_point(size = 2) +
  theme_minimal() +
  scale_x_continuous(breaks = unique(data_density_individual$Day), limits = c(1, 14)) +
  labs(title = "", y = "CV%", x = "Day", color = "Seeding density") +
  facet_wrap(vars(Sample)) +
  theme(
    panel.background = element_blank(), 
    panel.border = element_rect(color = "black", fill = NA, size = 1),
    panel.grid.major = element_blank(),
    panel.grid.minor = element_blank(),
    axis.line = element_line(size = 1, colour = "black"), 
    axis.ticks = element_line(linewidth = 1), 
    axis.text = element_text(size = 10), 
    axis.title = element_text(size = 10), 
    legend.position = "bottom", 
    legend.direction = "horizontal",
    strip.background = element_rect(fill = "lightgrey", color = "black", size = 1),  # Boxed titles
    strip.text = element_text(size = 10, face = "bold"),
    axis.text.y = element_text(size = 10),
    axis.title.y = element_text(size = 12),
    axis.text.x = element_text(size = 10),
    axis.title.x = element_text(size = 12)
  ) 


ggsave("density_individual.svg", plot_density_individual, width = 10, height = 4)
ggsave("density_combined.svg", plot_density_combined, width = 4, height = 4)
ggsave("CV_density_individual.svg", plot_CV_density_individual, width = 10, height = 4)
ggsave("CV_density_combined.svg", plot_CV_density_combined, width = 4, height = 4)
ggsave("density_1000_individual.svg", plot_density_1000_individual, width = 4, height = 4)

```

Sup. fig. B5
```{r}
#Extracting data from density (confocal) and gel/enzyme experiments (brightfield) to compare CV for confocal vs. brightfield microscopy. 
data_density_combined_CV <- data_density%>%
  filter(Day %in% c("1", "3", "5", "7", "9"))%>%
  group_by(Day)%>%
  summarise(
    mean_reltot = mean(Relative_total_area),
    sem_reltot = sem(Relative_total_area),
    std_reltot = sem(Relative_total_area)
  )%>%
  mutate(Condition = "Confocal")%>%
  ungroup()

gel_enzyme_combined_CV <- data_gel_enzyme%>%
  group_by(Day)%>%
  summarise(
    mean_reltot = mean(Relative_total_area, na.rm  =TRUE),
    sem_reltot = sem(Relative_total_area),
    std_reltot = sd(Relative_total_area, na.rm = TRUE),
  )%>%
  mutate(Condition = "Widefield")%>%
  ungroup()

CV_widefield_confocal <- bind_rows(data_density_combined_CV, gel_enzyme_combined_CV)
CV_widefield_confocal$CV_reltot <- (CV_widefield_confocal$std_reltot/CV_widefield_confocal$mean_reltot)*100

plot_CV_microscope <- ggplot(data = CV_widefield_confocal, aes(x = Day, y = CV_reltot, color = Condition)) +
  geom_line(size = 1) +
  geom_point(size = 2) +
  theme_minimal() +
  scale_x_continuous(breaks = unique(CV_widefield_confocal$Day), limits = c(1, max(CV_widefield_confocal$Day))) +
  labs(title = "", y = "CV%", x = "Day", color = "Microscope type") +
  theme(
    panel.background = element_blank(), 
    panel.border = element_rect(color = "black", fill = NA, size = 1),
    panel.grid.major = element_blank(),
    panel.grid.minor = element_blank(),
    axis.line = element_line(size = 1, colour = "black"), 
    axis.ticks = element_line(linewidth = 1), 
    axis.text = element_text(size = 10), 
    axis.title = element_text(size = 10), 
    legend.position = "bottom", 
    legend.direction = "horizontal",
    strip.background = element_rect(fill = "lightgrey", color = "black", size = 1),  # Boxed titles
    strip.text = element_text(size = 10, face = "bold"),
    axis.text.y = element_text(size = 10),
    axis.title.y = element_text(size = 12),
    axis.text.x = element_text(size = 10),
    axis.title.x = element_text(size = 12)
  ) 

setwd("C:/Users/crist/OneDrive - NTNU/Phd/Papers/Metodeartikkel/Figurer")

ggsave("CV_microscope.svg", plot_CV_microscope, width = 4, height = 4)

```

Figur 3 + sup. mat.
```{r}
#Set right wd
setwd("C:/Users/crist/OneDrive - NTNU/Phd/Papers/Metodeartikkel/data/medikamenteksperimenter")

#Reading data and filtering out excluded wells. Altering the sequence of dosage steps so that it makes logical sense (in original file, the lowest dosage step = 5 and the highest = 1)
mapping <- c(`1` = 5, `2` = 4, `4` = 2, `5` = 1)

data <- read.csv("data_all_samples.csv", sep = ";", dec = ",") %>%
  filter(
    !(Slice %in% c(4, 6, 12, 20, 21, 22, 23, 24) & Sample == 'crc-28') &
    !(Slice %in% c(6, 15, 16, 21, 24) & Day > 10 & Sample == 'crc-27') &
    !(Slice %in% c(19, 20) & Day > 11 & Sample == 'crc-27') &
    !(Slice == 20 & Day == 2 & Sample == 'crc-27') &
    !(Day == 10 & Sample == 'crc-27') &
    !(Slice %in% c(6, 12, 22) & Day > 9 & Sample == 'crc-24') &
    !(Slice %in% c(14, 16, 21) & Day > 11 & Sample == 'crc-24') &
    !(Slice == 4 & Day == 3 & Sample == 'crc-24') &
    !(Day == 4 & Sample == 'crc-24')
  )%>%
  mutate(Concentration_step = ifelse(Concentration_step %in% names(mapping), 
                                     mapping[as.character(Concentration_step)], 
                                     Concentration_step))

#Summarising data and grouping by sample, selecting for control wells to make figure 3. The sem-variables are named stdev_[...] out of laziness. 
data_sum <- data %>%
  filter(Concentration_nM == "0")%>%                
  group_by(Sample, Day) %>%
  summarise(Total_area.s = mean(Total_area_um2, na.rm = TRUE), stdev_total_area = sd(Total_area_um2), sem_total_area = sem(Total_area_um2),
            Average_size.s = mean(Average_size_um2, na.rm = TRUE), stdev_average_size = sd(Average_size_um2), sem_average_size = sem(Average_size_um2),
            Average_perimeter.s = mean(Perimeter_um, na.rm = TRUE), stdev_average_perimeter = sd(Perimeter_um), sem_average_perimeter = sem(Perimeter_um),
            Average_axis.s = mean(Average_axis_um, na.rm = TRUE), stdev_average_axis = sd(Average_axis_um), sem_average_axis = sem(Average_axis_um),
            Average_solidity.s = mean(Solidity, na.rm = TRUE), stdev_average_solidity = sd(Solidity), sem_average_solidity = sem(Solidity),
            Average_circularity.s = mean(Circularity, na.rm = TRUE), stdev_average_circularity = sd(Circularity), sem_average_circularity = sem(Circularity),
            Average_SI.s = mean(SI, na.rm = TRUE), stdev_average_SI = sd(SI), sem_average_SI = sem(SI),
            Relative_total_area.s = mean(Relative_total_area, na.rm = TRUE), stdev_relative_total_area = sd(Relative_total_area), sem_relative_total_area = sem(Relative_total_area),
            Relative_average_size.s = mean(Relative_average_size, na.rm = TRUE), stdev_relative_average_size = sd(Relative_average_size), sem_relative_average_size = sem(Relative_average_size),
            Relative_average_perimeter.s = mean(Relative_perimeter, na.rm = TRUE), stdev_relative_average_perimeter = sd(Relative_perimeter), sem_relative_average_perimeter = sem(Relative_perimeter),
            Relative_average_axis.s = mean(Relative_average_axis, na.rm = TRUE), stdev_relative_average_axis = sd(Relative_average_axis), sem_relative_average_axis = sem(Relative_average_axis),
            Average_count = mean(Count, na.rm = TRUE), stdev_count = sd(Count), sem_count = sem(Count))

#Making coefficient of variation of all readouts.

data_sum$CV_tot.ar <- (data_sum$stdev_total_area/data_sum$Total_area.s)*100
data_sum$CV_av.siz <- (data_sum$stdev_average_size/data_sum$Average_size.s)*100
data_sum$CV_av.per <- (data_sum$stdev_average_perimeter/data_sum$Average_perimeter.s)*100
data_sum$CV_av.ax <- (data_sum$stdev_average_axis/data_sum$Average_axis.s)*100
data_sum$CV_av.sol <- (data_sum$stdev_average_solidity/data_sum$Average_solidity.s)*100
data_sum$CV_av.cir <- (data_sum$stdev_average_circularity/data_sum$Average_circularity.s)*100
data_sum$CV_av.SI <- (data_sum$stdev_average_SI/data_sum$Average_SI.s)*100
data_sum$CV_rel.tot.ar <- (data_sum$stdev_relative_total_area/data_sum$Relative_total_area.s)*100
data_sum$CV_rel.av.siz <- (data_sum$stdev_relative_average_size/data_sum$Relative_average_size.s)*100
data_sum$CV_rel.av.per <- (data_sum$stdev_relative_average_perimeter/data_sum$Relative_average_perimeter.s)*100
data_sum$CV_rel.av.ax <- (data_sum$stdev_relative_average_axis/data_sum$Relative_average_axis.s)*100
data_sum$CV_count <- (data_sum$stdev_count/data_sum$Average_count)*100


## Make individual plots of different readouts.
#Total area
p_ta <- ggplot(data=data_sum, aes(x=Day, y=Total_area.s, color = Sample, shape = Sample)) +
                geom_errorbar(aes(ymin=Total_area.s-sem_total_area, ymax=Total_area.s+sem_total_area), width=0.1, size=0.1) +
                geom_line(aes(linetype = Sample), linewidth=0.3) +                 
                geom_point(size=1) + 
                scale_x_continuous(breaks = c(1:14)) +
                labs(title="",x="Day", y = "Total area") +
                theme(panel.grid.major = element_blank(), panel.grid.minor = element_blank(),
                      panel.background = element_blank(), axis.line = element_line(size = 1, colour = "black"), 
                      axis.ticks = element_line(size = 1), axis.text = element_text(size = 5), 
                      axis.title = element_text(size = 6), legend.position = "bottom")

# Relative total area (rta). 
p_rta <- ggplot(data=data_sum, aes(x=Day, y=Relative_total_area.s, color = Sample, shape = Sample)) +
                geom_errorbar(aes(ymin=Relative_total_area.s-sem_relative_total_area, ymax=Relative_total_area.s+sem_relative_total_area), width=0.1, size=0.1) +
                geom_line(aes(linetype = Sample), linewidth=0.3) +                 
                geom_point(size=1) + 
                scale_x_continuous(breaks = c(1:14)) +
                labs(title="",x="Day", y = "Relative total area") +
                theme(panel.grid.major = element_blank(), panel.grid.minor = element_blank(),
                      panel.background = element_blank(), axis.line = element_line(size = 1, colour = "black"), 
                      axis.ticks = element_line(size = 1), axis.text = element_text(size = 5), 
                      axis.title = element_text(size = 6), legend.position = "bottom") 

# Relative average size (raa). 
p_raa <- ggplot(data=data_sum, aes(x=Day, y=Relative_average_size.s, color = Sample, shape = Sample)) +
               geom_errorbar(aes(ymin=Relative_average_size.s-sem_relative_average_size, ymax=Relative_average_size.s+sem_relative_average_size), width=0.1, size=0.1) +
               geom_line(aes(linetype = Sample), linewidth=0.3) +                 
               geom_point(size=1) + 
               scale_x_continuous(breaks = c(1:14)) +
               labs(title="",x="Day", y = "Relative average size") +
               theme(panel.grid.major = element_blank(), panel.grid.minor = element_blank(),
                     panel.background = element_blank(), axis.line = element_line(size = 1, colour = "black"), 
                     axis.ticks = element_line(size = 1), axis.text = element_text(size = 5), 
                     axis.title = element_text(size = 6), legend.position = "bottom") 
#Average size (as)
p_asize <- ggplot(data=data_sum, aes(x=Day, y=Average_size.s, color = Sample, shape = Sample)) +
               geom_errorbar(aes(ymin=Average_size.s-sem_average_size, ymax=Average_size.s+sem_average_size), width=0.1, size=0.1) +
               geom_line(aes(linetype = Sample), linewidth=0.3) +                 
               geom_point(size=1) + 
               scale_x_continuous(breaks = c(1:14)) +
               labs(title="",x="Day", y = "Average size") +
               theme(panel.grid.major = element_blank(), panel.grid.minor = element_blank(),
                     panel.background = element_blank(), axis.line = element_line(size = 1, colour = "black"), 
                     axis.ticks = element_line(size = 1), axis.text = element_text(size = 5), 
                     axis.title = element_text(size = 6), legend.position = "bottom") 

# Average perimeter (ap)
p_ap <- ggplot(data=data_sum, aes(x=Day, y=Average_perimeter.s, color = Sample, shape = Sample)) +
               geom_errorbar(aes(ymin=Average_perimeter.s-sem_average_perimeter, ymax=Average_perimeter.s+sem_average_perimeter), width=0.1, size=0.1) +
               geom_line(aes(linetype = Sample), linewidth=0.3) +                 
               geom_point(size=1) + 
               scale_x_continuous(breaks = c(1:14)) +
               labs(title="",x="Day", y = "Average perimeter") +
               theme(panel.grid.major = element_blank(), panel.grid.minor = element_blank(),
                     panel.background = element_blank(), axis.line = element_line(size = 1, colour = "black"), 
                     axis.ticks = element_line(size = 1), axis.text = element_text(size = 5), 
                     axis.title = element_text(size = 6), legend.position = "bottom") 

# Average axis/diameter (ad)
p_ad <- ggplot(data=data_sum, aes(x=Day, y=Average_axis.s, color = Sample, shape = Sample)) +
               geom_errorbar(aes(ymin=Average_axis.s-sem_average_axis, ymax=Average_axis.s+sem_average_axis), width=0.1, size=0.1) +
               geom_line(aes(linetype = Sample), linewidth=0.3) +                 
               geom_point(size=1) + 
               scale_x_continuous(breaks = c(1:14)) +
               labs(title="",x="Day", y = "Average diameter") +
               theme(panel.grid.major = element_blank(), panel.grid.minor = element_blank(),
                     panel.background = element_blank(), axis.line = element_line(size = 1, colour = "black"), 
                     axis.ticks = element_line(size = 1), axis.text = element_text(size = 5), 
                     axis.title = element_text(size = 6), legend.position = "bottom") 


# Average solidity (as)
p_as <- ggplot(data=data_sum, aes(x=Day, y=Average_solidity.s, color = Sample, shape = Sample)) +
        geom_errorbar(aes(ymin=Average_solidity.s-sem_average_solidity, ymax=Average_solidity.s+sem_average_solidity), width=0.1, size=0.1) +
        geom_line(aes(linetype = Sample), linewidth=0.3) +                 
        geom_point(size=1) + 
        scale_x_continuous(breaks = c(1:14)) +
        labs(title="",x="Day", y = "Average solidity") +
        theme(panel.grid.major = element_blank(), panel.grid.minor = element_blank(),
              panel.background = element_blank(), axis.line = element_line(size = 1, colour = "black"), 
              axis.ticks = element_line(size = 1), axis.text = element_text(size = 5), 
              axis.title = element_text(size = 6), legend.position = "bottom") 

# Average circularity (ac)
p_ac <- ggplot(data=data_sum, aes(x=Day, y=Average_circularity.s, color = Sample, shape = Sample)) +
               geom_errorbar(aes(ymin=Average_circularity.s-sem_average_circularity, ymax=Average_circularity.s+sem_average_circularity), width=0.1, size=0.1) +
               geom_line(aes(linetype = Sample), linewidth=0.3) +                 
               geom_point(size=1) + 
               scale_x_continuous(breaks = c(1:14)) +
               labs(title="",x="Day", y = "Average circularity") +
               theme(panel.grid.major = element_blank(), panel.grid.minor = element_blank(),
                     panel.background = element_blank(), axis.line = element_line(size = 1, colour = "black"), 
                     axis.ticks = element_line(size = 1), axis.text = element_text(size = 5), 
                     axis.title = element_text(size = 6), legend.position = "bottom") 

# Average SI (asi)
p_asi <- ggplot(data=data_sum, aes(x=Day, y=Average_SI.s, color = Sample, shape = Sample)) +
                geom_errorbar(aes(ymin=Average_SI.s-sem_average_SI, ymax=Average_SI.s+sem_average_SI), width=0.1, size=0.1) +
                geom_line(aes(linetype = Sample), linewidth=0.3) +                 
                geom_point(size=1) + 
                scale_x_continuous(breaks = c(1:14)) +
                labs(title="",x="Day", y = "Average SI") +
                theme(panel.grid.major = element_blank(), panel.grid.minor = element_blank(),
                      panel.background = element_blank(), axis.line = element_line(size = 1, colour = "black"), 
                      axis.ticks = element_line(size = 1), axis.text = element_text(size = 5), 
                      axis.title = element_text(size = 6), legend.position = "bottom") 

# Average relative perimeter
p_arp <- ggplot(data=data_sum, aes(x=Day, y=Relative_average_perimeter.s, color = Sample, shape = Sample)) +
                geom_errorbar(aes(ymin=Relative_average_perimeter.s-sem_relative_average_perimeter, ymax=Relative_average_perimeter.s+sem_relative_average_perimeter), width=0.1, size=0.1) +
                geom_line(aes(linetype = Sample), linewidth=0.3) +                 
                geom_point(size=1) + 
                scale_x_continuous(breaks = c(1:14)) +
                labs(title="",x="Day", y = "Average relative perimeter") +
                theme(panel.grid.major = element_blank(), panel.grid.minor = element_blank(),
                      panel.background = element_blank(), axis.line = element_line(size = 1, colour = "black"), 
                      axis.ticks = element_line(size = 1), axis.text = element_text(size = 5), 
                      axis.title = element_text(size = 6), legend.position = "bottom") 

# Average relative axis
p_ara <- ggplot(data=data_sum, aes(x=Day, y=Relative_average_axis.s, color = Sample, shape = Sample)) +
                geom_errorbar(aes(ymin=Relative_average_axis.s-sem_relative_average_axis, ymax=Relative_average_axis.s+sem_relative_average_axis), width=0.1, size=0.1) +
                geom_line(aes(linetype = Sample), linewidth=0.3) +                 
                geom_point(size=1) + 
                scale_x_continuous(breaks = c(1:14)) +
                labs(title="",x="Day", y = "Average relative axis") +
                theme(panel.grid.major = element_blank(), panel.grid.minor = element_blank(),
                      panel.background = element_blank(), axis.line = element_line(size = 1, colour = "black"), 
                      axis.ticks = element_line(size = 1), axis.text = element_text(size = 5), 
                      axis.title = element_text(size = 6), legend.position = "bottom") 

#Count
p_count <- ggplot(data=data_sum, aes(x=Day, y=Average_count, color = Sample, shape = Sample)) +
                geom_errorbar(aes(ymin=Average_count-sem_count, ymax=Average_count+sem_count), width=0.1, size=0.1) +
                geom_line(aes(linetype = Sample), linewidth=0.3) +                 
                geom_point(size=1) + 
                scale_x_continuous(breaks = c(1:14)) +
                labs(title="",x="Day", y = "Average count") +
                theme(panel.grid.major = element_blank(), panel.grid.minor = element_blank(),
                      panel.background = element_blank(), axis.line = element_line(size = 1, colour = "black"), 
                      axis.ticks = element_line(size = 1), axis.text = element_text(size = 5), 
                      axis.title = element_text(size = 6), legend.position = "bottom") 

## Make plots of variation (CV)
#Total area
p_tac <- ggplot(data=data_sum, aes(x=Day, y=CV_tot.ar, color = Sample, shape = Sample)) +
                 geom_line(aes(linetype = Sample), linewidth=0.3) +                 
                 geom_point(size=1) + 
                 scale_x_continuous(breaks = c(1:14)) +
                 labs(title="",x="Day", y = "CV (%), relative total area") +
                 theme(panel.grid.major = element_blank(), panel.grid.minor = element_blank(),
                       panel.background = element_blank(), axis.line = element_line(size = 1, colour = "black"), 
                       axis.ticks = element_line(size = 1), axis.text = element_text(size = 5), 
                       axis.title = element_text(size = 6), legend.position = "bottom") 

# Relative total area (rta). 
p_rtac <- ggplot(data=data_sum, aes(x=Day, y=CV_rel.tot.ar, color = Sample, shape = Sample)) +
                 geom_line(aes(linetype = Sample), linewidth=0.3) +                 
                 geom_point(size=1) + 
                 scale_x_continuous(breaks = c(1:14)) +
                 labs(title="",x="Day", y = "CV (%), relative total area") +
                 theme(panel.grid.major = element_blank(), panel.grid.minor = element_blank(),
                       panel.background = element_blank(), axis.line = element_line(size = 1, colour = "black"), 
                       axis.ticks = element_line(size = 1), axis.text = element_text(size = 5), 
                       axis.title = element_text(size = 6), legend.position = "bottom") 

# Relative average size (raa). 
p_raac <- ggplot(data=data_sum, aes(x=Day, y=CV_rel.av.siz, color = Sample, shape = Sample)) +
                 geom_line(aes(linetype = Sample), linewidth=0.3) +                 
                 geom_point(size=1) + 
                 scale_x_continuous(breaks = c(1:14)) +
                 labs(title="",x="Day", y = "CV (%), relative average size") +
                 theme(panel.grid.major = element_blank(), panel.grid.minor = element_blank(),
                       panel.background = element_blank(), axis.line = element_line(size = 1, colour = "black"), 
                       axis.ticks = element_line(size = 1), axis.text = element_text(size = 5), 
                       axis.title = element_text(size = 6), legend.position = "bottom") 

#Average size
p_asizec <- ggplot(data=data_sum, aes(x=Day, y=CV_av.siz, color = Sample, shape = Sample)) +
                 geom_line(aes(linetype = Sample), linewidth=0.3) +                 
                 geom_point(size=1) + 
                 scale_x_continuous(breaks = c(1:14)) +
                 labs(title="",x="Day", y = "CV (%), Average size") +
                 theme(panel.grid.major = element_blank(), panel.grid.minor = element_blank(),
                       panel.background = element_blank(), axis.line = element_line(size = 1, colour = "black"), 
                       axis.ticks = element_line(size = 1), axis.text = element_text(size = 5), 
                       axis.title = element_text(size = 6), legend.position = "bottom") 

# Average perimeter (ap)
p_apc <- ggplot(data=data_sum, aes(x=Day, y=CV_av.per, color = Sample, shape = Sample)) +
                geom_line(aes(linetype = Sample), linewidth=0.3) +                 
                geom_point(size=1) + 
                scale_x_continuous(breaks = c(1:14)) +
                labs(title="",x="Day", y = "CV (%), average perimeter") +
                theme(panel.grid.major = element_blank(), panel.grid.minor = element_blank(),
                      panel.background = element_blank(), axis.line = element_line(size = 1, colour = "black"), 
                      axis.ticks = element_line(size = 1), axis.text = element_text(size = 5), 
                      axis.title = element_text(size = 6), legend.position = "bottom") 

# Average diameter (ad)
p_adc <- ggplot(data=data_sum, aes(x=Day, y=CV_av.ax, color = Sample, shape = Sample)) +
                geom_line(aes(linetype = Sample), linewidth=0.3) +                 
                geom_point(size=1) + 
                scale_x_continuous(breaks = c(1:14)) +
                labs(title="",x="Day", y = "CV (%), average axis") +
                theme(panel.grid.major = element_blank(), panel.grid.minor = element_blank(),
                      panel.background = element_blank(), axis.line = element_line(size = 1, colour = "black"), 
                      axis.ticks = element_line(size = 1), axis.text = element_text(size = 5), 
                      axis.title = element_text(size = 6), legend.position = "bottom") 

# Average AR (aar)
p_aarc <- ggplot(data=data_sum, aes(x=Day, y=CV_av.AR, color = Sample, shape = Sample)) +
                 geom_line(aes(linetype = Sample), linewidth=0.3) +                 
                 geom_point(size=1) + 
                 scale_x_continuous(breaks = c(1:14)) +
                 labs(title="",x="Day", y = "CV (%), average AR") +
                 theme(panel.grid.major = element_blank(), panel.grid.minor = element_blank(),
                       panel.background = element_blank(), axis.line = element_line(size = 1, colour = "black"), 
                       axis.ticks = element_line(size = 1), axis.text = element_text(size = 5), 
                       axis.title = element_text(size = 6), legend.position = "bottom") 

# Average roundness (ar)
p_arc <- ggplot(data=data_sum, aes(x=Day, y=CV_av.rou, color = Sample, shape = Sample)) +
                geom_line(aes(linetype = Sample), linewidth=0.3) +                 
                geom_point(size=1) + 
                scale_x_continuous(breaks = c(1:14)) +
                labs(title="",x="Day", y = "CV (%), average roundness") +
                theme(panel.grid.major = element_blank(), panel.grid.minor = element_blank(),
                      panel.background = element_blank(), axis.line = element_line(size = 1, colour = "black"), 
                      axis.ticks = element_line(size = 1), axis.text = element_text(size = 5), 
                      axis.title = element_text(size = 6), legend.position = "bottom") 

# Average solidity (as)
p_asc <- ggplot(data=data_sum, aes(x=Day, y=CV_av.sol, color = Sample, shape = Sample)) +
                geom_line(aes(linetype = Sample), linewidth=0.3) +                 
                geom_point(size=1) + 
                scale_x_continuous(breaks = c(1:14)) +
                labs(title="",x="Day", y = "CV (%), average solidity") +
                theme(panel.grid.major = element_blank(), panel.grid.minor = element_blank(),
                      panel.background = element_blank(), axis.line = element_line(size = 1, colour = "black"), 
                      axis.ticks = element_line(size = 1), axis.text = element_text(size = 5), 
                      axis.title = element_text(size = 6), legend.position = "bottom") 

# Average circularity (ac)
p_acc <- ggplot(data=data_sum, aes(x=Day, y=CV_av.cir, color = Sample, shape = Sample)) +
                geom_line(aes(linetype = Sample), linewidth=0.3) +                 
                geom_point(size=1) + 
                scale_x_continuous(breaks = c(1:14)) +
                labs(title="",x="Day", y = "CV (%), average circularity") +
                theme(panel.grid.major = element_blank(), panel.grid.minor = element_blank(),
                      panel.background = element_blank(), axis.line = element_line(size = 1, colour = "black"), 
                      axis.ticks = element_line(size = 1), axis.text = element_text(size = 5), 
                      axis.title = element_text(size = 6), legend.position = "bottom") 

# Average SI (asi)
p_asic <- ggplot(data=data_sum, aes(x=Day, y=CV_av.SI, color = Sample, shape = Sample)) +
                 geom_line(aes(linetype = Sample), linewidth=0.3) +                 
                 geom_point(size=1) + 
                 scale_x_continuous(breaks = c(1:14)) +
                 labs(title="",x="Day", y = "CV (%), average SI") +
                 theme(panel.grid.major = element_blank(), panel.grid.minor = element_blank(),
                       panel.background = element_blank(), axis.line = element_line(size = 1, colour = "black"), 
                       axis.ticks = element_line(size = 1), axis.text = element_text(size = 5), 
                       axis.title = element_text(size = 6), legend.position = "bottom") 

# Average relative perimeter
p_arpc <- ggplot(data=data_sum, aes(x=Day, y=CV_rel.av.per, color = Sample, shape = Sample)) +
                 geom_line(aes(linetype = Sample), linewidth=0.3) +                 
                 geom_point(size=1) + 
                 scale_x_continuous(breaks = c(1:14)) +
                 labs(title="",x="Day", y = "CV (%), average relative perimeter") +
                 theme(panel.grid.major = element_blank(), panel.grid.minor = element_blank(),
                       panel.background = element_blank(), axis.line = element_line(size = 1, colour = "black"), 
                       axis.ticks = element_line(size = 1), axis.text = element_text(size = 5), 
                       axis.title = element_text(size = 6), legend.position = "bottom") 


# Average relative axis
p_arac <- ggplot(data=data_sum, aes(x=Day, y=CV_rel.av.ax, color = Sample, shape = Sample)) +
                 geom_line(aes(linetype = Sample), linewidth=0.3) +                 
                 geom_point(size=1) + 
                 scale_x_continuous(breaks = c(1:14)) +
                 labs(title="",x="Day", y = "CV (%), average relative axis") +
                 theme(panel.grid.major = element_blank(), panel.grid.minor = element_blank(),
                       panel.background = element_blank(), axis.line = element_line(size = 1, colour = "black"), 
                       axis.ticks = element_line(size = 1), axis.text = element_text(size = 5), 
                       axis.title = element_text(size = 6), legend.position = "bottom") 

p_countc <- ggplot(data=data_sum, aes(x=Day, y=CV_count, color = Sample, shape = Sample)) +
                 geom_line(aes(linetype = Sample), linewidth=0.3) +                 
                 geom_point(size=1) + 
                 scale_x_continuous(breaks = c(1:14)) +
                 labs(title="",x="Day", y = "CV (%), average relative axis") +
                 theme(panel.grid.major = element_blank(), panel.grid.minor = element_blank(),
                       panel.background = element_blank(), axis.line = element_line(size = 1, colour = "black"), 
                       axis.ticks = element_line(size = 1), axis.text = element_text(size = 5), 
                       axis.title = element_text(size = 6), legend.position = "bottom") 
 


### Merged figures 
svg("fig_3.svg", onefile = TRUE, width=10, height=8)
ggarrange(p_ta,p_rta,p_raa,p_ap,p_ad,p_as,p_ac,p_asi,p_arp,p_ara, p_count, p_asize, nrow=3, ncol=4, common.legend = TRUE, legend="bottom")
dev.off()

svg ("CV_measures.svg", onefile = TRUE, width=10, height=8)
ggarrange(p_tac,p_rtac,p_raac,p_apc,p_adc,p_asc,p_acc,p_asic,p_arpc,p_arac, p_countc, p_asizec, nrow=3, ncol=4, common.legend = TRUE, legend="bottom")
dev.off()

### Compute correlation coefficients 
# Sample-specific data frames 
crc_24 <- filter(data, Sample == "crc-24" & Concentration_nM == "0")
crc_27 <- filter(data, Sample == "crc-27" & Concentration_nM == "0")
crc_28 <- filter(data, Sample == "crc-28" & Concentration_nM == "0")

# Subset columns to correlate and rename columns
crc_24 <- crc_24[c(10, 11, 13, 17, 19, 22)]
colnames(crc_24) <- c("Total area", "Average size", "Perimeter","Circularity","Relative total area","Diameter")
crc_27 <- crc_27[c(10, 11, 13, 17, 19, 22)]
colnames(crc_27) <- c("Total area", "Average size", "Perimeter","Circularity","Relative total area","Diameter")
crc_28 <- crc_28[c(10, 11, 13, 17, 19, 22)]
colnames(crc_28) <- c("Total area", "Average size", "Perimeter","Circularity","Relative total area","Diameter")

## Compute correlation matrix and matrix with p values per sample
# CRC-24
corr24 <- round(cor(crc_24), 2)
p.mat.24 <- cor_pmat(crc_24)

# CRC-27
corr27 <- round(cor(crc_27), 2)
p.mat.27 <- cor_pmat(crc_27)

# CRC-28
corr28 <- round(cor(crc_28), 2)
p.mat.28 <- cor_pmat(crc_28)

## Make pdf files 
# CRC-24
svg(file = "CRC24_corrplot_new.svg")
corrplot(corr24, p.mat = p.mat.24, method = 'circle', tl.col="black", tl.cex=seq(1,1), type = 'lower', insig='blank',
         addCoef.col ='black', number.cex = 1, order = 'alphabet', diag=FALSE)
dev.off()

# CRC-27
svg(file = "CRC27_corrplot_new.svg")
corrplot(corr27, p.mat = p.mat.27, method = 'circle', tl.col="black", tl.cex=seq(1,1), type = 'lower', insig='blank',
         addCoef.col ='black', number.cex = 1, order = 'alphabet', diag=FALSE)
dev.off()

# CRC-28
svg(file = "CRC28_corrplot_new.svg")
corrplot(corr28, p.mat = p.mat.28, method = 'circle', tl.col="black", tl.cex=seq(1,1), type = 'lower', insig='blank',
         addCoef.col ='black', number.cex = 1, order = 'alphabet', diag=FALSE)
dev.off()

```

Figure 4
```{r}
#Sette riktig wd
setwd("C:/Users/crist/OneDrive - NTNU/Phd/Papers/Metodeartikkel/data/medikamenteksperimenter")

#Laste data
mapping <- c(`1` = 5, `2` = 4, `4` = 2, `5` = 1)

data <- read.csv("data_all_samples.csv", sep = ";", dec = ",") %>%
  filter(
    !(Slice %in% c(4, 6, 12, 20, 21, 22, 23, 24) & Sample == 'crc-28') &
    !(Slice %in% c(6, 15, 16, 21, 24) & Day > 10 & Sample == 'crc-27') &
    !(Slice %in% c(19, 20) & Day > 11 & Sample == 'crc-27') &
    !(Slice == 20 & Day == 2 & Sample == 'crc-27') &
    !(Day == 10 & Sample == 'crc-27') &
    !(Slice %in% c(6, 12, 22) & Day > 9 & Sample == 'crc-24') &
    !(Slice %in% c(14, 16, 21) & Day > 11 & Sample == 'crc-24') &
    !(Slice == 4 & Day == 3 & Sample == 'crc-24') &
    !(Day == 4 & Sample == 'crc-24')
  )%>%
  mutate(Concentration_step = ifelse(Concentration_step %in% names(mapping), 
                                     mapping[as.character(Concentration_step)], 
                                     Concentration_step))

#Summarising data
data_calculated <- data%>% 
  group_by(Sample, Day, Concentration_nM)%>%
  summarise(
    mean_rel_area = mean(Relative_total_area, na.rm = TRUE), 
    sem_rel_are = sem(Relative_total_area),
    
    mean_area = mean(Total_area_um2, na.rm = TRUE), 
    sem_are = sem(Total_area_um2),
    
    mean_size = mean(Average_size_um2, na.rm = TRUE), 
    sem_size = sem(Average_size_um2),
    
    mean_perimeter = mean(Perimeter_um, na.rm = TRUE), 
    sem_per = sem(Perimeter_um),
    
    mean_diameter = mean(Average_axis_um, na.rm = TRUE), 
    sem_dia = sem(Average_axis_um),
    
    mean_circularity = mean(Circularity, na.rm = TRUE), 
    sem_cir = sem(Circularity),
    
    mean_count = mean(Count, na.rm = TRUE), 
    sem_cou = sem(Count),
    
    .groups = "drop"  # To avoid grouping messages
  )
  
#Pivot longer for mean values
mean_long <- data_calculated %>%
  pivot_longer(cols = c(mean_rel_area, mean_area, mean_size, mean_perimeter, mean_diameter, mean_circularity, mean_count),
               names_to = "measurement_mean",
               values_to = "value_mean")%>%
  dplyr::select(Sample, Day, Concentration_nM, measurement_mean, value_mean)

#Pivot longer for sem values
sem_long <- data_calculated %>%
  pivot_longer(cols = c(sem_rel_are, sem_are, sem_size, sem_per, sem_dia, sem_cir, sem_cou),
               names_to = "measurement_sem",
               values_to = "value_sem")%>%
  dplyr::select(Sample, Day, Concentration_nM, measurement_sem, value_sem)

#Combine the mean and sem dataframes
combined_long <- bind_cols(mean_long, sem_long %>% dplyr::select(measurement_sem, value_sem))


#Plot the values using facet_grid
fig_4 <- ggplot(combined_long, aes(x = Day, y = value_mean, color = as.factor(Concentration_nM))) +
  geom_line() +
  geom_point() +
  geom_errorbar(aes(ymin = value_mean - value_sem, ymax = value_mean + value_sem), width = 0.1) +
  facet_grid(rows = vars(measurement_mean), cols = vars(Sample), scales = "free_y", 
             labeller = labeller(
               measurement_mean = c(
                 "mean_rel_area" = "Relative total Area",
                 "mean_area" = "Average area",
                 "mean_size" = "Average size",
                 "mean_perimeter" = "Average perimeter",
                 "mean_diameter" = "Average diameter",
                 "mean_circularity" = "Average circularity",
                 "mean_count" = "Mean count"
               ),
               Sample = c(
                 "crc-24" = "Sample 4",
                 "crc-27" = "Sample 5",
                 "crc-28" = "Sample 6"
               )
             )) +
  theme_minimal() +
  labs(y = "", x = "Day", color = "SN-38 (nM)") +
  theme(
    panel.background = element_blank(), 
    panel.border = element_rect(color = "black", fill = NA, size = 1),
    panel.grid.major = element_blank(),
    panel.grid.minor = element_blank(),
    axis.line = element_line(size = 1, colour = "black"), 
    axis.ticks = element_line(linewidth = 1), 
    axis.text = element_text(size = 10), 
    axis.title = element_text(size = 10), 
    legend.position = "bottom", 
    legend.direction = "horizontal",
    strip.background = element_rect(fill = "lightgrey", color = "black", size = 1), 
    strip.text = element_text(size = 10, face = "bold"),
    axis.text.y = element_text(size = 10),
    axis.title.y = element_text(size = 12),
    axis.text.x = element_text(size = 10),
    axis.title.x = element_text(size = 12)
  ) +
  scale_y_continuous(labels = comma) 

ggsave("fig_4.svg", fig_4, width = 10, height = 18)

```

Figure 5
```{r}
#Set right wd
setwd("C:/Users/crist/OneDrive - NTNU/Phd/Papers/Metodeartikkel/data/medikamenteksperimenter")

#Selecting data from a specific sample on a given day, and making new columns with normalised data. These data are then summarised across techical replicates. We then use the bind_rows argument to combine them into a single dataframe. 
data <- read.csv("data_all_samples.csv", sep = ";", dec = ",")

drc_24 <- data%>%
  filter(
    Day == "14",
    Sample == "crc-24"
  )%>%
  mutate(
    normalized_reltot = Relative_total_area/mean(Relative_total_area[Concentration_nM == 0]),
    normalized_perimeter = Perimeter_um/mean(Perimeter_um[Concentration_nM == 0]),
    normalized_size = Average_size_um2/mean(Average_size_um2[Concentration_nM == 0]),
    normalized_diameter = Average_axis_um/mean(Average_axis_um[Concentration_nM == 0]))%>%
  group_by(Sample, Concentration_nM)%>%
  summarise(
    mean_reltot = mean(normalized_reltot, na.rm = TRUE),
    sem_reltot = sem(normalized_reltot),
    mean_perimeter = mean(normalized_perimeter, na.rm = TRUE),
    sem_perimeter = sem(normalized_perimeter),
    mean_size = mean(normalized_size, na.rm = TRUE),
    sem_size = sem(normalized_size),
    mean_diameter = mean(normalized_diameter, na.rm = TRUE),
    sem_diameter = sem(normalized_diameter))%>%
  ungroup()
  

drc_27 <- data%>%
  filter(
    Day == "14",
    Sample == "crc-27"
  )%>%
    mutate(
    normalized_reltot = Relative_total_area/mean(Relative_total_area[Concentration_nM == 0]),
    normalized_perimeter = Perimeter_um/mean(Perimeter_um[Concentration_nM == 0]),
    normalized_size = Average_size_um2/mean(Average_size_um2[Concentration_nM == 0]),
    normalized_diameter = Average_axis_um/mean(Average_axis_um[Concentration_nM == 0]))%>%
  group_by(Sample, Concentration_nM)%>%
  summarise(
    mean_reltot = mean(normalized_reltot, na.rm = TRUE),
    sem_reltot = sem(normalized_reltot),
    mean_perimeter = mean(normalized_perimeter, na.rm = TRUE),
    sem_perimeter = sem(normalized_perimeter),
    mean_size = mean(normalized_size, na.rm = TRUE),
    sem_size = sem(normalized_size),
    mean_diameter = mean(normalized_diameter, na.rm = TRUE),
    sem_diameter = sem(normalized_diameter))%>%
  ungroup()

drc_28 <- data%>%
  filter(
    Day == "14",
    Sample == "crc-28"
  )%>%
  mutate(
    normalized_reltot = Relative_total_area/mean(Relative_total_area[Concentration_nM == 0]),
    normalized_perimeter = Perimeter_um/mean(Perimeter_um[Concentration_nM == 0]),
    normalized_size = Average_size_um2/mean(Average_size_um2[Concentration_nM == 0]),
    normalized_diameter = Average_axis_um/mean(Average_axis_um[Concentration_nM == 0]))%>%
  group_by(Sample, Concentration_nM)%>%
  summarise(
    mean_reltot = mean(normalized_reltot, na.rm = TRUE),
    sem_reltot = sem(normalized_reltot),
    mean_perimeter = mean(normalized_perimeter, na.rm = TRUE),
    sem_perimeter = sem(normalized_perimeter),
    mean_size = mean(normalized_size, na.rm = TRUE),
    sem_size = sem(normalized_size),
    mean_diameter = mean(normalized_diameter, na.rm = TRUE),
    sem_diameter = sem(normalized_diameter))%>%
  ungroup()

drc <- bind_rows(drc_24, drc_27, drc_28)


#Creating dose-response models using the normalised data generated above.

#Relative total area ###
drm(
  data = drc_24,
  formula = mean_reltot ~ Concentration_nM,
  curveid = Sample,
  fct = LL.5(names=c("Hill slope", "min", "max", "EC50", "Asymmetry"))
) -> drc_model_reltot_24
#Hill slope:(Intercept)         min:(Intercept)         max:(Intercept)        EC50:(Intercept)   Asymmetry:(Intercept)  
# 0.53805                -2.44790                 1.02091               125.29776                 0.08389 

#Extracting estimated concentration needed to reach 50% inhibition compared to vehicle control. 
ED(drc_model_reltot_24, 0.5, type = "absolute")
ED(drc_model_reltot_24, 0.5, type = "relative")
#             Estimate Std. Error
#e:crc-24:0.5   3453.6   310515.6

drm(
  data = drc_27,
  formula = mean_reltot ~ Concentration_nM,
  curveid = Sample,
  fct = LL.5(names=c("Hill slope", "min", "max", "EC50", "Asymmetry"))
) -> drc_model_reltot_27
#Hill slope:(Intercept)         min:(Intercept)         max:(Intercept)        EC50:(Intercept)   Asymmetry:(Intercept)  
#                5.1643                  0.1943                  0.9858                  9.8299                  1.2932
ED(drc_model_reltot_27, 0.5, type = "absolute")
ED(drc_model_reltot_27, 0.5, type = "relative")
#             Estimate Std. Error
#e:crc-27:0.5  9.98964    0.25913

drm(
  data = drc_28,
  formula = mean_reltot ~ Concentration_nM,
  curveid = Sample,
  fct = LL.5(names=c("Hill slope", "min", "max", "EC50", "Asymmetry"))
) -> drc_model_reltot_28
#Hill slope:(Intercept)         min:(Intercept)         max:(Intercept)        EC50:(Intercept)   Asymmetry:(Intercept)  
#              12.07596                 0.21450                 1.08067                 1.26917                 0.02659
ED(drc_model_reltot_28, 0.5, type = "absolute")
ED(drc_model_reltot_28, 0.5, type = "relative")
#             Estimate Std. Error
#e:crc-28:0.5   40.216    128.149

#Perimeter ###
drm(
  data = drc_24,
  formula = mean_perimeter ~ Concentration_nM,
  curveid = Sample,
  fct = LL.5(names=c("Hill slope", "min", "max", "EC50", "Asymmetry"))
) -> drc_model_perimeter_24
#Hill slope:(Intercept)         min:(Intercept)         max:(Intercept)        EC50:(Intercept)   Asymmetry:(Intercept)  
#               0.15106               -11.85115                 0.98397                37.53383                 0.01858  
ED(drc_model_perimeter_24, 0.5, type = "absolute")
ED(drc_model_perimeter_24, 0.5, type = "relative")
#               Estimate Std. Error
#e:crc-24:0.5   13551726 2872941223

drm(
  data = drc_27,
  formula = mean_perimeter ~ Concentration_nM,
  curveid = Sample,
  fct = LL.5(names=c("Hill slope", "min", "max", "EC50", "Asymmetry"))
) -> drc_model_perimeter_27
#Hill slope:(Intercept)         min:(Intercept)         max:(Intercept)        EC50:(Intercept)   Asymmetry:(Intercept)  
#               4.09523                 0.39036                 0.99569                 1.08380                 0.09017
ED(drc_model_perimeter_27, 0.5, type = "absolute")
ED(drc_model_perimeter_27, 0.5, type = "relative")
#             Estimate Std. Error
#e:crc-27:0.5   110.77     747.88

drm(
  data = drc_28,
  formula = mean_perimeter ~ Concentration_nM,
  curveid = Sample,
  fct = LL.5(names=c("Hill slope", "min", "max", "EC50", "Asymmetry"))
) -> drc_model_perimeter_28
#Hill slope:(Intercept)         min:(Intercept)         max:(Intercept)        EC50:(Intercept)   Asymmetry:(Intercept)  
#               9.93422                 0.51563                 0.98658                 1.09320                 0.03641  
ED(drc_model_perimeter_28, 0.5, type = "absolute")
ED(drc_model_perimeter_28, 0.5, type = "relative")
#NA; model does not reach 0.5

#Average size ###
drm(
  data = drc_24,
  formula = mean_size ~ Concentration_nM,
  curveid = Sample,
  fct = LL.5(names=c("Hill slope", "min", "max", "EC50", "Asymmetry"))
) -> drc_model_size_24
#Hill slope:(Intercept)         min:(Intercept)         max:(Intercept)        EC50:(Intercept)   Asymmetry:(Intercept)  
#               0.24949               -16.60550                 0.95493               179.80010                 0.02674
ED(drc_model_size_24, 0.5, type = "absolute")
ED(drc_model_size_24, 0.5, type = "relative")
#             Estimate Std. Error
#e:crc-24:0.5   1401.7   123067.6

drm(
  data = drc_27,
  formula = mean_size ~ Concentration_nM,
  curveid = Sample,
  fct = LL.5(names=c("Hill slope", "min", "max", "EC50", "Asymmetry"))
) -> drc_model_size_27
#Hill slope:(Intercept)         min:(Intercept)         max:(Intercept)        EC50:(Intercept)   Asymmetry:(Intercept)  
#                1.1556                  0.1638                  0.9898                 30.7367                  6.8951
ED(drc_model_size_27, 0.5, type = "absolute")
ED(drc_model_size_27, 0.5, type = "relative")
#             Estimate Std. Error
#e:crc-27:0.5   5.5815     3.3418

drm(
  data = drc_28,
  formula = mean_size ~ Concentration_nM,
  curveid = Sample,
  fct = LL.5(names=c("Hill slope", "min", "max", "EC50", "Asymmetry"))
) -> drc_model_size_28
#Hill slope:(Intercept)         min:(Intercept)         max:(Intercept)        EC50:(Intercept)   Asymmetry:(Intercept)  
#                4.4944                  0.3382                  0.9927                  8.0365                  1.1863
ED(drc_model_size_28, 0.5, type = "absolute")
ED(drc_model_size_28, 0.5, type = "relative")
#             Estimate Std. Error
#e:crc-28:0.5   9.6234        NaN
#Std. error is NaN due to high correlation between parameters in the model? Uncertain; asked chat-GPT, but had difficulty understanding the answers. 

#Diameter ###
drm(
  data = drc_24,
  formula = mean_diameter ~ Concentration_nM,
  curveid = Sample,
  fct = LL.5(names=c("Hill slope", "min", "max", "EC50", "Asymmetry"))
) -> drc_model_diameter_24
#Hill slope:(Intercept)         min:(Intercept)         max:(Intercept)        EC50:(Intercept)   Asymmetry:(Intercept)  
#               0.09608                -2.88577                 1.01457                 2.50421                 0.04212
ED(drc_model_diameter_24, 0.5, type = "absolute")
ED(drc_model_diameter_24, 0.5, type = "relative")
#               Estimate Std. Error
#e:crc-24:0.5 2.6410e+15 1.6618e+18

drm(
  data = drc_27,
  formula = mean_diameter ~ Concentration_nM,
  curveid = Sample,
  fct = LL.5(names=c("Hill slope", "min", "max", "EC50", "Asymmetry"))
) -> drc_model_diameter_27
#Hill slope:(Intercept)         min:(Intercept)         max:(Intercept)        EC50:(Intercept)   Asymmetry:(Intercept)  
#                0.7115                  0.5794                  1.0125                100.6347                  2.5086
ED(drc_model_diameter_27, 0.5, type = "absolute")
ED(drc_model_diameter_27, 0.5, type = "relative")
#Model does not reach 0.5

drm(
  data = drc_28,
  formula = mean_diameter ~ Concentration_nM,
  curveid = Sample,
  fct = LL.5(names=c("Hill slope", "min", "max", "EC50", "Asymmetry"))
) -> drc_model_diameter_28
#Hill slope:(Intercept)         min:(Intercept)         max:(Intercept)        EC50:(Intercept)   Asymmetry:(Intercept)  
#                4.9836                  0.5641                  0.9972                  8.8896                  1.8090
ED(drc_model_diameter_28, 0.5, type = "absolute")
ED(drc_model_diameter_28, 0.5, type = "relative")
#Model does not reach 0.5


#Making a new dataframe with a long list of concentrations ranging from 0 to 1000, to which we will apply each dose-response model to create dose-response curves. 
concentration_seq <- seq(min(data$Concentration_nM), max(data$Concentration_nM), length.out = 10000)
num_rows <- length(concentration_seq)

#Predicting relative total area
predictions_reltot_24 <- predict(drc_model_reltot_24, newdata = data.frame(Concentration_nM = concentration_seq))
predictions_reltot_27 <- predict(drc_model_reltot_27, newdata = data.frame(Concentration_nM = concentration_seq))
predictions_reltot_28 <- predict(drc_model_reltot_28, newdata = data.frame(Concentration_nM = concentration_seq))

#Predicting perimeter
predictions_perimeter_24 <- predict(drc_model_perimeter_24, newdata = data.frame(Concentration_nM = concentration_seq))
predictions_perimeter_27 <- predict(drc_model_perimeter_27, newdata = data.frame(Concentration_nM = concentration_seq))
predictions_perimeter_28 <- predict(drc_model_perimeter_28, newdata = data.frame(Concentration_nM = concentration_seq))

#Predicting average size
predictions_size_24 <- predict(drc_model_size_24, newdata = data.frame(Concentration_nM = concentration_seq))
predictions_size_27 <- predict(drc_model_size_27, newdata = data.frame(Concentration_nM = concentration_seq))
predictions_size_28 <- predict(drc_model_size_28, newdata = data.frame(Concentration_nM = concentration_seq))

#Predicting diameter
predictions_diameter_24 <- predict(drc_model_diameter_24, newdata = data.frame(Concentration_nM = concentration_seq))
predictions_diameter_27 <- predict(drc_model_diameter_27, newdata = data.frame(Concentration_nM = concentration_seq))
predictions_diameter_28 <- predict(drc_model_diameter_28, newdata = data.frame(Concentration_nM = concentration_seq))

#Combining predictions to sample-specific dataframes
data.frame(
  Sample = rep(drc_24$Sample, num_rows),
  Concentration_nM = concentration_seq,
  Predicted_reltot = predictions_reltot_24,
  Predicted_perimeter = predictions_perimeter_24,
  Predicted_size = predictions_size_24,
  Predicted_diameter = predictions_diameter_24
) -> drc_modelled_24

data.frame(
  Sample = rep(drc_27$Sample, num_rows),
  Concentration_nM = concentration_seq,
  Predicted_reltot = predictions_reltot_27,
  Predicted_perimeter = predictions_perimeter_27,
  Predicted_size = predictions_size_27,
  Predicted_diameter = predictions_diameter_27
) -> drc_modelled_27

data.frame(
  Sample = rep(drc_28$Sample, num_rows),
  Concentration_nM = concentration_seq,
  Predicted_reltot = predictions_reltot_28,
  Predicted_perimeter = predictions_perimeter_28,
  Predicted_size = predictions_size_28,
  Predicted_diameter = predictions_diameter_28
) -> drc_modelled_28

drc_modelled <- bind_rows(drc_modelled_24, drc_modelled_27, drc_modelled_28)

#Plotting the experimental data as a geom_point, and overlaying the predicted data as a geom_line. 
drc_reltot <- drc %>%
  ggplot(aes(x=Concentration_nM, y=mean_reltot, ymin = mean_reltot - sem_reltot, ymax = mean_reltot + sem_reltot, colour = Sample)) + 
  geom_point() +
  geom_errorbar(width = 0.075, size = 0.5, alpha = 0.6) +
  scale_x_log10(labels = scales::number) +
  geom_line(data = drc_modelled, aes(x = Concentration_nM, y = Predicted_reltot, colour = Sample), inherit.aes =  FALSE) +
  scale_color_viridis(discrete = TRUE, option = "D") + 
  theme_bw() + 
  theme(
    panel.grid = element_blank(),  # Remove all gridlines for a clean look
    plot.title = element_text(hjust = 0, size = 14, face = "plain"),  # Simple, centered title
    plot.margin = margin(5, 5, 5, 5),  # Slightly smaller margins
    axis.title.x=element_blank(),
    axis.title.y=element_blank(),
    legend.position="none"
  )
  
drc_perimeter <- drc %>%
  ggplot(aes(x=Concentration_nM, y=mean_perimeter, ymin = mean_perimeter - sem_perimeter, ymax = mean_perimeter + sem_perimeter, colour = Sample)) + 
  geom_point() +
  geom_errorbar(width = 0.075, size = 0.5, alpha = 0.6) +
  scale_x_log10(labels = scales::number) +
  geom_line(data = drc_modelled, aes(x = Concentration_nM, y = Predicted_perimeter, colour = Sample), inherit.aes =  FALSE) + 
  scale_color_viridis(discrete = TRUE, option = "D") + 
  theme_bw() + 
  theme(
    panel.grid = element_blank(),  # Remove all gridlines for a clean look
    plot.title = element_text(hjust = 0, size = 14, face = "plain"),  # Simple, centered title
    plot.margin = margin(5, 5, 5, 5),  # Slightly smaller margins
    axis.title.x=element_blank(),
    axis.title.y=element_blank(),
    legend.position="none"
  )

drc_size <- drc %>%
  ggplot(aes(x=Concentration_nM, y=mean_size, ymin = mean_size - sem_size, ymax = mean_size + sem_size, colour = Sample)) + 
  geom_point() +
  geom_errorbar(width = 0.075, size = 0.5, alpha = 0.6) +
  scale_x_log10(labels = scales::number) +
  geom_line(data = drc_modelled, aes(x = Concentration_nM, y = Predicted_size, colour = Sample), inherit.aes =  FALSE) +
  scale_color_viridis(discrete = TRUE, option = "D") + 
  theme_bw() + 
  theme(
    panel.grid = element_blank(),  # Remove all gridlines for a clean look
    plot.title = element_text(hjust = 0, size = 14, face = "plain"),  # Simple, centered title
    plot.margin = margin(5, 5, 5, 5),  # Slightly smaller margins
    axis.title.x=element_blank(),
    axis.title.y=element_blank(),
    legend.position="none"
  )

drc_diameter <- drc %>%
  ggplot(aes(x=Concentration_nM, y=mean_diameter, ymin = mean_diameter - sem_diameter, ymax = mean_diameter + sem_diameter, colour = Sample)) + 
  geom_point(labels = scales::number) +
  geom_errorbar(width = 0.075, size = 0.5, alpha = 0.6) +
  scale_x_log10(labels = scales::number) +
  geom_line(data = drc_modelled, aes(x = Concentration_nM, y = Predicted_diameter, colour = Sample), inherit.aes =  FALSE) +
  scale_color_viridis(discrete = TRUE, option = "D") + 
  theme_bw() + 
  theme(
    panel.grid = element_blank(),  # Remove all gridlines for a clean look
    plot.title = element_text(hjust = 0, size = 14, face = "plain"),  # Simple, centered title
    plot.margin = margin(5, 5, 5, 5),  # Slightly smaller margins
    axis.title.x=element_blank(),
    axis.title.y=element_blank(),
    legend.position="none"
  )


#Creating a dummy-plot to extract a legend for the combined plot. 
legend_plot <- drc %>%
  ggplot(aes(x = Concentration_nM, y = mean_size, colour = Sample)) + 
  geom_point() +
  geom_line() +
  scale_color_viridis(discrete = TRUE, option = "D") + 
  theme_bw() +
  theme(
    legend.position = "right",  
    legend.direction = "horizontal",
    legend.title = element_text(size = 12),
    legend.text = element_text(size = 10),
    axis.title.x=element_blank(),
    axis.title.y=element_blank(),
  )

# Extract the legend
legend <- get_legend(legend_plot)

# Combine the four plots into a 2x2 layout with additional margin
combined_plots <- plot_grid(
  drc_reltot + ggtitle("Relative total area") + theme(plot.margin = margin(15, 15, 30, 30)),
  drc_perimeter + ggtitle("Perimeter") + theme(plot.margin = margin(15, 15, 30, 30)),
  drc_size + ggtitle("Average size") + theme(plot.margin = margin(15, 15, 30, 30)),
  drc_diameter + ggtitle("Diameter") + theme(plot.margin = margin(15, 15, 30, 30)),
  nrow = 2
)

#Creating a combined plot
drc_plots <- ggdraw() + 
  draw_plot(combined_plots, 0, 0.1, 1, 0.9) + 
  draw_plot_label("SN-38 (nM)", x = 0.5, y = 0.1, hjust = 0.5, vjust = 0.5, size = 12) +  
  draw_plot_label("Value relative to control", x = 0.02, y = 0.5, hjust = 0.5, vjust = 0.5, angle = 90, size = 12) +
  draw_plot(legend, x = 0, y = 0, width = 1, height = 0.1) 

#Save the final plot as a SVG-file
ggsave("fig_5.svg", drc_plots, width = 12, height = 12)

  
```
